# Supplementary material for: Pathways to increased coverage: an analysis of time trends in contraceptive need and use among adolescents and young women in Kenya, Rwanda, Tanzania, and Uganda
Source: Reprod Health. 2017 Oct 17;14:130. doi: 10.1186/s12978-017-0393-3 (PMC5645984; doi:10.1186/s12978-017-0393-3)
Supplement: Supplementary file 2 — Socio-demographic characteristics of all women surveyed and current users of modern contraception. (XLSX 22 kb) [file 12978_2017_393_MOESM2_ESM.xlsx]

## Sheet: Kenya
Table S2a:	Selected socio-demographic characteristics of all women surveyed and women currently using modern contraception in Kenya by year of DHS survey
		Kenya 2003				Kenya 2008				Kenya 2014
		Age 15-24		Age 25-49		Age 15-24		Age 25-49		Age 15-24		Age 25-49
		All women surveyed	Using modern FP	All women surveyed	Using modern FP	All women surveyed	Using modern FP	All women surveyed	Using modern FP	All women surveyed	Using modern FP	All women surveyed	Using modern FP
	Residence
	Rural	0.7429	0.6323	0.7538	0.7045	0.7502	0.6281	0.7424	0.7215	0.5995	0.5111	0.5871	0.5836
	Urban	0.2571	0.3677	0.2462	0.2955	0.2498	0.3719	0.2576	0.2785	0.4005	0.4889	0.4129	0.4164
	Education level
	No education	0.0706	0.0165	0.1696	0.0474	0.0561	0.0224	0.1122	0.0348	0.0376	0.0131	0.0892	0.0312
	Primary	0.6474	0.6628	0.5287	0.5212	0.5921	0.6009	0.5515	0.5576	0.4562	0.494	0.5304	0.5726
	Secondary+	0.2821	0.3207	0.3017	0.4314	0.3518	0.3767	0.3363	0.4076	0.5062	0.4929	0.3804	0.3962
	Household wealth quintile
	Poorest	0.1512	0.0457	0.1781	0.0761	0.1655	0.0939	0.1646	0.0693	0.16	0.1026	0.1531	0.091
	Poorer	0.176	0.1527	0.1831	0.1396	0.1814	0.1405	0.1716	0.1468	0.1898	0.1959	0.1671	0.1751
	Middle	0.1901	0.1856	0.1784	0.1887	0.1965	0.1666	0.1871	0.219	0.2016	0.2092	0.1897	0.2144
	Richer	0.2154	0.2243	0.2038	0.2635	0.2079	0.2485	0.2039	0.2574	0.2079	0.2378	0.2124	0.239
	Richest	0.2673	0.3916	0.2566	0.3321	0.2487	0.3505	0.2728	0.3076	0.2406	0.2546	0.2777	0.2805
	Marital status
	Never married	0.5893	0.231	0.0758	0.0377	0.6287	0.2737	0.0904	0.0364	0.6298	0.2668	0.0881	0.0432
	Currently married	0.3658	0.6895	0.7793	0.8694	0.3366	0.6755	0.7564	0.8637	0.3312	0.6614	0.754	0.8554
	Formerly married	0.0449	0.0794	0.1449	0.0929	0.0346	0.0508	0.1532	0.0999	0.039	0.0718	0.1579	0.1013
	Parity
	0	0.5823	0.1411	0.0518	0.0116	0.5984	0.2128	0.0489	0.0126	0.6049	0.1794	0.0572	0.0143
	1	0.2252	0.4737	0.0882	0.0763	0.2044	0.3665	0.091	0.073	0.223	0.4282	0.1253	0.1039
	2	0.1229	0.2749	0.1294	0.1613	0.1197	0.2861	0.1626	0.2099	0.1179	0.2778	0.1903	0.2169
	3+	0.0695	0.1104	0.7306	0.7508	0.0775	0.1347	0.6975	0.7045	0.0542	0.1146	0.6272	0.6649
	TOTAL	1	1	1	1	1	1	1	1	1	1	1	1

## Sheet: Rwanda
Table S2b:	Selected socio-demographic characteristics of all women surveyed and women currently using modern contraception in Rwanda by year of DHS survey
		Rwanda 2000				Rwanda 2005				Rwanda 2015
		Age 15-24		Age 25-49		Age 15-24		Age 25-49		Age 15-24		Age 25-49
		All women surveyed	Using modern FP	All women surveyed	Using modern FP	All women surveyed	Using modern FP	All women surveyed	Using modern FP	All women surveyed	Using modern FP	All women surveyed	Using modern FP
	Residence				0.5498
	Rural	0.7877	0.3112	0.8583	0.4502	0.8157	0.6746	0.8416	0.7181	0.7866	0.7945	0.8173	0.8178
	Urban	0.2123	0.6888	0.1417		0.1843	0.3254	0.1584	0.2819	0.2134	0.2055	0.1827	0.1822
	Education level				0.1976
	No education	0.1557	0.0526	0.4006	0.3974	0.1281	0.087	0.3154	0.1802	0.0264	0.0556	0.1846	0.1594
	Primary	0.7347	0.537	0.4954	0.4049	0.7831	0.6374	0.5835	0.5643	0.5805	0.7311	0.6825	0.7206
	Secondary+	0.1097	0.4103	0.1039		0.0888	0.2755	0.1011	0.2555	0.3931	0.2134	0.133	0.1201
	Household wealth quintile				0.1275
	Poorest	0.3272	0.0799	0.3722	0.0721	0.2056	0.1267	0.2202	0.124	0.1659	0.2382	0.2048	0.1859
	Poorer	0.118	0.0949	0.1251	0.1034	0.2036	0.0701	0.2068	0.1589	0.1834	0.2298	0.2023	0.2004
	Middle	0.1474	0.0803	0.1638	0.1275	0.1716	0.1315	0.1962	0.1634	0.1852	0.2058	0.1969	0.2059
	Richer	0.1442	0.0934	0.1452	0.5696	0.1928	0.2132	0.185	0.1555	0.2068	0.1671	0.1878	0.2002
	Richest	0.2632	0.6515	0.1937		0.2264	0.4585	0.1918	0.3982	0.2587	0.1591	0.2082	0.2077
	Marital status				0.0343
	Never married	0.7119	0.3373	0.0557	0.8298	0.7618	0.2069	0.0785	0.0312	0.786	0.1778	0.1201	0.026
	Currently married	0.251	0.6156	0.6642	0.1359	0.2116	0.7426	0.6996	0.9041	0.1853	0.7637	0.727	0.9037
	Formerly married	0.0371	0.0471	0.2801		0.0265	0.0505	0.2219	0.0647	0.0287	0.0584	0.1529	0.0703
	Parity				0.0047
	0	0.7411	0.2742	0.058	0.0549	0.7645	0.1632	0.0718	0	0.7476	0.0171	0.0922	0.002
	1	0.1425	0.3084	0.0736	0.1146	0.1249	0.3058	0.0745	0.038	0.1859	0.6884	0.118	0.097
	2	0.0822	0.3285	0.117	0.8258	0.0774	0.37	0.1115	0.1273	0.0554	0.2465	0.1803	0.2254
	3+	0.0342	0.0889	0.7514		0.0331	0.161	0.7421	0.8347	0.0111	0.0481	0.6096	0.6756
					1
	TOTAL	1	1	1		1	1	1	1	1	1	1	1

## Sheet: Tanzania
Table S2c:	Selected socio-demographic characteristics of all women surveyed and women currently using modern contraception in Tanzania by year of DHS survey
		Tanzania 1999				Tanzania 2005				Tanzania 2010
		Age 15-24		Age 25-49		Age 15-24		Age 25-49		Age 15-24		Age 25-49
		All women surveyed	Using modern FP	All women surveyed	Using modern FP	All women surveyed	Using modern FP	All women surveyed	Using modern FP	All women surveyed	Using modern FP	All women surveyed	Using modern FP
	Residence
	Rural	0.7187	0.4237	0.7236	0.5202	0.7011	0.5122	0.7262	0.5516	0.6882	0.6205	0.7327	0.6773
	Urban	0.2813	0.5763	0.2764	0.4798	0.2989	0.4878	0.2738	0.4484	0.3118	0.3795	0.2673	0.3227
	Education level
	No education	0.1912	0.0531	0.3311	0.1561	0.2176	0.1097	0.2597	0.1051	0.1378	0.115	0.2274	0.1283
	Primary	0.7521	0.8404	0.6181	0.7247	0.6748	0.7638	0.6701	0.7807	0.5874	0.6441	0.686	0.7609
	Secondary+	0.0568	0.1065	0.0508	0.1192	0.1077	0.1264	0.0703	0.1142	0.2748	0.2409	0.0866	0.1108
	Household wealth quintile
	Poorest	0.1581	0.0455	0.177	0.0647	0.1675	0.1	0.1856	0.0961	0.1389	0.0937	0.1838	0.1288
	Poorer	0.1565	0.1147	0.1975	0.1464	0.1918	0.1276	0.1857	0.115	0.1922	0.1487	0.1919	0.1511
	Middle	0.2267	0.1477	0.1964	0.1234	0.1838	0.1273	0.1912	0.1601	0.1873	0.1565	0.2034	0.1712
	Richer	0.2077	0.2222	0.1867	0.2287	0.1794	0.1884	0.2043	0.2313	0.2163	0.2937	0.2028	0.2543
	Richest	0.251	0.4699	0.2425	0.4368	0.2774	0.4568	0.2333	0.3975	0.2653	0.3074	0.218	0.2946
	Marital status
	Never married	0.4918	0.3222	0.0422	0.0446	0.493	0.2951	0.0453	0.04	0.5568	0.4107	0.0442	0.0349
	Currently married	0.4517	0.5477	0.8124	0.8047	0.468	0.6056	0.8162	0.8207	0.3944	0.4958	0.7927	0.8195
	Formerly married	0.0565	0.1301	0.1454	0.1508	0.039	0.0992	0.1385	0.1392	0.0488	0.0935	0.1632	0.1456
	Parity
	0	0.5265	0.2209	0.0478	0.0147	0.5307	0.2231	0.0482	0.0195	0.5608	0.3122	0.0425	0.0086
	1	0.2603	0.4293	0.0871	0.0825	0.2452	0.4098	0.0781	0.0617	0.2199	0.3295	0.0831	0.0612
	2	0.1383	0.231	0.1144	0.0834	0.1497	0.2752	0.138	0.1725	0.1439	0.2822	0.1351	0.1523
	3+	0.0749	0.1189	0.7507	0.8194	0.0744	0.0919	0.7357	0.7463	0.0753	0.0762	0.7393	0.7778
	TOTAL	1	1	1	1	1	1	1	1	1	1	1	1

## Sheet: Uganda
Table S2d:	Selected socio-demographic characteristics of all women surveyed and women currently using modern contraception in Uganda by year of DHS survey
		Uganda 2001				Uganda 2006				Uganda 2011
		Age 15-24		Age 25-49		Age 15-24		Age 25-49		Age 15-24		Age 25-49
		All women surveyed	Using modern FP	All women surveyed	Using modern FP	All women surveyed	Using modern FP	All women surveyed	Using modern FP	All women surveyed	Using modern FP	All women surveyed	Using modern FP
	Residence
	Rural	0.804	0.5312	0.8557	0.6631	0.8031	0.5997	0.8519	0.7308	0.7793	0.6598	0.8188	0.7518
	Urban	0.196	0.4688	0.1443	0.3369	0.1969	0.4003	0.1481	0.2692	0.2207	0.3402	0.1812	0.2482
	Education level
	No education	0.1204	0.0289	0.293	0.1174	0.0726	0.0241	0.2835	0.1355	0.0381	0.0264	0.196	0.1115
	Primary	0.6447	0.4975	0.5621	0.4982	0.632	0.4731	0.5646	0.5816	0.6033	0.5217	0.5871	0.5754
	Secondary+	0.235	0.4737	0.1449	0.3844	0.2954	0.5027	0.1519	0.2829	0.3586	0.4519	0.2169	0.3131
	Household wealth quintile
	Poorest	0.1844	0.0512	0.1946	0.0698	0.1662	0.1037	0.1914	0.0612	0.1583	0.1078	0.1875	0.0856
	Poorer	0.189	0.0762	0.1911	0.0675	0.1872	0.1262	0.1951	0.1231	0.173	0.1362	0.1886	0.1525
	Middle	0.1714	0.1064	0.1983	0.1364	0.1746	0.092	0.2003	0.1625	0.1889	0.1913	0.1829	0.1694
	Richer	0.1883	0.1973	0.2045	0.2237	0.1791	0.1414	0.1983	0.2374	0.1994	0.1831	0.1987	0.2472
	Richest	0.2669	0.5689	0.2115	0.5026	0.2929	0.5368	0.2149	0.4158	0.2804	0.3816	0.2423	0.3454
	Marital status
	Never married	0.4244	0.4246	0.032	0.0378	0.5145	0.3339	0.0311	0.0396	0.5363	0.2966	0.0293	0.0215
	Currently married	0.5181	0.4988	0.7911	0.823	0.4192	0.5519	0.7796	0.7967	0.4095	0.6223	0.7835	0.8412
	Formerly married	0.0575	0.0766	0.1769	0.1392	0.0663	0.1142	0.1893	0.1638	0.0541	0.0811	0.1872	0.1373
	Parity
	0	0.4602	0.3744	0.0398	0.0164	0.5266	0.2855	0.0318	0.0166	0.5621	0.2386	0.0304	0.0119
	1	0.206	0.2432	0.0583	0.0533	0.2054	0.2857	0.047	0.0509	0.1843	0.3184	0.045	0.0416
	2	0.1713	0.1935	0.0812	0.099	0.1418	0.2063	0.0714	0.0909	0.1449	0.2402	0.0892	0.0945
	3+	0.1625	0.1889	0.8206	0.8312	0.1262	0.2224	0.8498	0.8417	0.1086	0.2029	0.8354	0.852
	TOTAL	1	1	1	1	1	1	1	1	1	1	1	1
